# Supplementary material for: Formulating Electrolytes for 4.6 V Anode-Free Lithium Metal Batteries
Source: Molecules. 2024 Oct 12;29(20):4831. doi: 10.3390/molecules29204831 (PMC11510016; doi:10.3390/molecules29204831)
Supplement: Supplementary file 1 [file molecules-29-04831-s001.zip]

Archive with 1 entries (1 files):
- molecules-3234860-supplementary.pdf
